# Supplementary material for: The Transpeptidase Sortase A Binds Nucleic Acids and Mediates Mammalian Cell Labeling
Source: Adv Sci (Weinh). 2024 Apr 5;11(21):2305605. doi: 10.1002/advs.202305605 (PMC11151058; doi:10.1002/advs.202305605)
Supplement: Supplementary file 2 — Supplemental Table 1 [file ADVS-11-2305605-s003.xlsx]

## Sheet: Table S1
Figure	Cell Type	Incubation condition	Oligo concentration	Sortase concentration	Buffer	Oligo (or Peptide) name	Oligo (or Peptide) sequence	Modification	Length (nt or bp)
Fig.1A	K562	37℃,10 min	100 nM	20 μM	HBSS (Sigma H6684)	2.0 polyA1-8 TAMRA	GGGGCGGGGTGGGGCGGGGAAATCATCTCAACCACTCACATCCACTACCAACACTCTHHACTCACTTAAHHHHHBAAAAAAAAAAAAAAAAAAAAAAAAA	3'TAMRA	100
Fig.1B-C	K562	37℃,10 min (incubate with mgSrtA at 37℃ for 5 min at first)	10 nM to 2 μM	20 μM	HBSS	2.0 polyA1-7 FITC	GGGGCGGGGTGGGGCGGGGAAATCATCTCAACCACTCACATCCACTACCAACACTCTHHAACATATCTCHHHHHBAAAAAAAAAAAAAAAAAAAAAAAAA	3'FITC	100
Fig.1D-E	K562	37℃,10 min	100 nM	20 μM	HBSS	4A FITC	AAAA	3'FITC	4
						4T FITC	TTTT	3'FITC	4
						4C FITC	CCCC	3'FITC	4
						4G FITC	GGGG	3'FITC	4
Fig.1F-G	K562	37℃,10 min (incubate with mgSrtA at 37℃ for 5 min at first)	50 nM/100 nM/500 nM/1 μM	20 μM	HBSS	3G RNA Cy5	G*G*G*GUGGGGCGGGGAAACACAUCCACUACCAACACUCUGCUUUAAGG*C*C*G	3'Cy5,* Phosphorothioate	50
Fig.2B-C	Hela	37℃,10 min	200 nM	20 μM	HBSS	2.0 polyA1-1	GGGGCGGGGTGGGGCGGGGAAATCATCTCAACCACTCACATCCACTACCAACACTCTHHCATCATCAATHHHHHBAAAAAAAAAAAAAAAAAAAAAAAAA	3'Spacer C3	100
	C2C12		350 nM			2.0 polyA1-2	GGGGCGGGGTGGGGCGGGGAAATCATCTCAACCACTCACATCCACTACCAACACTCTHHTATACACCATHHHHHBAAAAAAAAAAAAAAAAAAAAAAAAA	3'Spacer C3	100
	293T		350 nM			2.0 polyA1-3	GGGGCGGGGTGGGGCGGGGAAATCATCTCAACCACTCACATCCACTACCAACACTCTHHACATTACTACHHHHHBAAAAAAAAAAAAAAAAAAAAAAAAA	3'Spacer C3	100
	K562		350 nM			2.0 polyA1-4	GGGGCGGGGTGGGGCGGGGAAATCATCTCAACCACTCACATCCACTACCAACACTCTHHTACCATACATHHHHHBAAAAAAAAAAAAAAAAAAAAAAAAA	3'Spacer C3	100
	A549		100 nM			2.0 polyA1-5	GGGGCGGGGTGGGGCGGGGAAATCATCTCAACCACTCACATCCACTACCAACACTCTHHCATATCACTAHHHHHBAAAAAAAAAAAAAAAAAAAAAAAAA	3'Spacer C3	100
	Hepa1-6		200 nM			2.0 polyA1-6	GGGGCGGGGTGGGGCGGGGAAATCATCTCAACCACTCACATCCACTACCAACACTCTHHTCAACTACATHHHHHBAAAAAAAAAAAAAAAAAAAAAAAAA	3'Spacer C3	100
	Jurkat		350 nM			2.0 polyA1-7	GGGGCGGGGTGGGGCGGGGAAATCATCTCAACCACTCACATCCACTACCAACACTCTHHAACATATCTCHHHHHBAAAAAAAAAAAAAAAAAAAAAAAAA	3'Spacer C3	100
	MC38		250 nM			2.0 polyA1-8	GGGGCGGGGTGGGGCGGGGAAATCATCTCAACCACTCACATCCACTACCAACACTCTHHACTCACTTAAHHHHHBAAAAAAAAAAAAAAAAAAAAAAAAA	3'Spacer C3	100
Fig.3A	in vitro	37℃,30 min	20 μM	10 μM	HBSS	BF 4A	AAAA	5'Biotin,3'FITC	4
						BF 4T	TTTT	5'Biotin,3'FITC	4
						BF 4C	CCCC	5'Biotin,3'FITC	4
						BF 4G	GGGG	5'Biotin,3'FITC	4
Fig.3B	in vitro	37℃,30 min	20 μM	10 μM	HBSS	BF 4G	GGGG	5'Biotin,3'FITC	4
Fig.3C	in vitro	37℃,30 min	20 μM	10 μM	HBSS	Biotin-AALPETG	AALPET*G	N-Biotin,* 2-hydroxyacetic acid
Fig.3D	in vitro	37℃,10 min with 100 μM ion	20 μM	10 μM	HBSS	BF 4G	GGGG	5'Biotin,3'FITC	4
Fig.3E	in vitro	37℃,30 min with 100 μM ion	10 μM	5 μM	HBSS	Biotin-AALPETG	AALPET*G	N-Biotin,* 2-hydroxyacetic acid
Fig.4A-B	K562	37℃,10 min	100 nM	20 μM	HBSS	2.0 polyA1-7 FITC	GGGGCGGGGTGGGGCGGGGAAATCATCTCAACCACTCACATCCACTACCAACACTCTHHAACATATCTCHHHHHBAAAAAAAAAAAAAAAAAAAAAAAAA	3'FITC	100
Fig.4C-D	K562	37℃,10 min (incubate with mgSrtA at 37℃ for 5 min at first)	100 nM	20 μM	HBSS	2.0 polyA1-7 Cy5	GGGGCGGGGTGGGGCGGGGAAATCATCTCAACCACTCACATCCACTACCAACACTCTHHAACATATCTCHHHHHBAAAAAAAAAAAAAAAAAAAAAAAAA	3'Cy5	100
Fig.4F	K562	37℃,10 min (incubate with mgSrtA at 37℃ for 5 min at first)	100 nM	20 μM	HBSS	2.0 polyA1-7 FITC	GGGGCGGGGTGGGGCGGGGAAATCATCTCAACCACTCACATCCACTACCAACACTCTHHAACATATCTCHHHHHBAAAAAAAAAAAAAAAAAAAAAAAAA	3'FITC	100
Fig.4H	K562	37℃,10 min (incubate with mgSrtA at 37℃ for 5 min at first)	100 nM	20 μM	HBSS	2.0 polyA1-7 Cy5	GGGGCGGGGTGGGGCGGGGAAATCATCTCAACCACTCACATCCACTACCAACACTCTHHAACATATCTCHHHHHBAAAAAAAAAAAAAAAAAAAAAAAAA	3'Cy5	100
Fig.5A	in vitro	37℃,30 min	20 μM	10 μM	HBSS	BF 4G	GGGG	5'Biotin,3'FITC	4
Fig.5B	in vitro	37℃,30 min with 100 μM ion	30 μM	10 μM	HBSS	BF 4G	GGGG	5'Biotin,3'FITC	4
Fig.5C-D	K562	37℃,10 min (incubate with mgSrtA at 37℃ for 5 min at first)	100 nM	20 μM	HBSS	2.0 polyA1-7 Cy5	GGGGCGGGGTGGGGCGGGGAAATCATCTCAACCACTCACATCCACTACCAACACTCTHHAACATATCTCHHHHHBAAAAAAAAAAAAAAAAAAAAAAAAA	3'Cy5	100
Fig.6A-B	S.aureus	37℃,20 min	1 μM		HBSS	4A FITC	AAAA	3'FITC	4
						4T FITC	TTTT	3'FITC	4
						4C FITC	CCCC	3'FITC	4
						4G FITC	GGGG	3'FITC	4
Fig.6C-D	E.coli, S.aureus	37℃,15 min	1 μM		HBSS	32A FITC	AAAAAAAAAAAAAAAAAAAAAAAAAAAAAAAA	3'FITC	32
						32T FITC	TTTTTTTTTTTTTTTTTTTTTTTTTTTTTTTT	3'FITC	32
						32C FITC	CCCCCCCCCCCCCCCCCCCCCCCCCCCCCCCC	3'FITC	32
						4G FITC	GGGG	3'FITC	4
						34nt ATCG FITC	GTGACTGGAGTTCAGACGTGTGCTCTTCCGATCT	3'FITC	34
Fig.6E-F	K562	37℃,10 min (incubate with Sortases at 37℃ for 5 min at first)	100 nM	40 μM	HBSS	2.0 polyA1-7 Cy5	GGGGCGGGGTGGGGCGGGGAAATCATCTCAACCACTCACATCCACTACCAACACTCTHHAACATATCTCHHHHHBAAAAAAAAAAAAAAAAAAAAAAAAA	3'Cy5	100
Fig.S1A	K562	37℃,10 min	100 nM	5 μM	HBSS	2.0 polyA1-7 Cy5	GGGGCGGGGTGGGGCGGGGAAATCATCTCAACCACTCACATCCACTACCAACACTCTHHAACATATCTCHHHHHBAAAAAAAAAAAAAAAAAAAAAAAAA	3'Cy5	100
			62.5nM	5 μM	HBSS	2.0 polyA1-8 TAMRA	GGGGCGGGGTGGGGCGGGGAAATCATCTCAACCACTCACATCCACTACCAACACTCTHHACTCACTTAAHHHHHBAAAAAAAAAAAAAAAAAAAAAAAAA	3'TAMRA	100
			62.5nM	5 μM	HBSS	2.0 polyA1-7 FITC	GGGGCGGGGTGGGGCGGGGAAATCATCTCAACCACTCACATCCACTACCAACACTCTHHAACATATCTCHHHHHBAAAAAAAAAAAAAAAAAAAAAAAAA	3'FITC	100
Fig.S1B	K562	37℃,10 min	100 nM	20 μM	HBSS	2.0 polyA1-7 FITC	GGGGCGGGGTGGGGCGGGGAAATCATCTCAACCACTCACATCCACTACCAACACTCTHHAACATATCTCHHHHHBAAAAAAAAAAAAAAAAAAAAAAAAA	3'FITC	100
						2.0 polyA1-8 TAMRA	GGGGCGGGGTGGGGCGGGGAAATCATCTCAACCACTCACATCCACTACCAACACTCTHHACTCACTTAAHHHHHBAAAAAAAAAAAAAAAAAAAAAAAAA	3'TAMRA	100
						2.0 polyA1-7 Cy5	GGGGCGGGGTGGGGCGGGGAAATCATCTCAACCACTCACATCCACTACCAACACTCTHHAACATATCTCHHHHHBAAAAAAAAAAAAAAAAAAAAAAAAA	3'Cy5	100
Fig.S2	K562	37℃,10 min	100 nM	20 μM	HBSS	2.0 polyA1-8 TAMRA	GGGGCGGGGTGGGGCGGGGAAATCATCTCAACCACTCACATCCACTACCAACACTCTHHACTCACTTAAHHHHHBAAAAAAAAAAAAAAAAAAAAAAAAA	3'TAMRA	100
Fig.S3	Jurkat	37℃,10 min (incubate with mgSrtA at 37℃ for 5 min at first)	10 nM to 2 μM	20 μM	HBSS	2.0 polyA1-7 FITC	GGGGCGGGGTGGGGCGGGGAAATCATCTCAACCACTCACATCCACTACCAACACTCTHHAACATATCTCHHHHHBAAAAAAAAAAAAAAAAAAAAAAAAA	3'FITC	100
Fig.S4A-B	K562	37℃,10 min	250 nM	20 μM	HBSS	2.0 polyA1-7 FITC	GGGGCGGGGTGGGGCGGGGAAATCATCTCAACCACTCACATCCACTACCAACACTCTHHAACATATCTCHHHHHBAAAAAAAAAAAAAAAAAAAAAAAAA	3'FITC	100
						2.0 polyA1-8 TAMRA	GGGGCGGGGTGGGGCGGGGAAATCATCTCAACCACTCACATCCACTACCAACACTCTHHACTCACTTAAHHHHHBAAAAAAAAAAAAAAAAAAAAAAAAA	3'TAMRA	100
						2.0 polyA1-7 Cy5	GGGGCGGGGTGGGGCGGGGAAATCATCTCAACCACTCACATCCACTACCAACACTCTHHAACATATCTCHHHHHBAAAAAAAAAAAAAAAAAAAAAAAAA	3'Cy5	100
Fig.S4C-E	K562	37℃,10 min	100 nM/250 nM	20 μM	HBSS	2.0 polyA1-7 Cy5	GGGGCGGGGTGGGGCGGGGAAATCATCTCAACCACTCACATCCACTACCAACACTCTHHAACATATCTCHHHHHBAAAAAAAAAAAAAAAAAAAAAAAAA	3'Cy5	100
Fig.S4F	K562	37℃,10 min	250 nM	20 μM	HBSS	2.0 polyA1-7 Cy5	GGGGCGGGGTGGGGCGGGGAAATCATCTCAACCACTCACATCCACTACCAACACTCTHHAACATATCTCHHHHHBAAAAAAAAAAAAAAAAAAAAAAAAA	3'Cy5	100
Fig.S5A-B	K562	37℃,10 min	100 nM	20 μM	HBSS	4A TAMRA	AAAA	3'TAMRA	4
						4T TAMRA	TTTT	3'TAMRA	4
						4C TAMRA	CCCC	3'TAMRA	4
						4G TAMRA	GGGG	3'TAMRA	4
Fig.S5C-D	K562	37℃,10 min	100 nM	20 μM	HBSS	4A Biotin	AAAA	3'Biotin	4
						4T Biotin	TTTT	3'Biotin	4
						4C Biotin	CCCC	3'Biotin	4
						4G Biotin	GGGG	3'Biotin	4
Fig.S6	K562	37℃,60 min	1 μM	20 μM	PBS (Sigma D8537)	FITC nA Hashtag	GTGACTGGAGTTCAGACGTGTGCTCTTCCGATCTNNNNNNNNNNNNBAAAAAAAAAAAAAAAAAAAAAAAAAAAAAAAA	3'FITC	79
Fig.S7	K562	37℃,10 min (incubate with mgSrtA at 37℃ for 5 min at first)	40 nM	20 μM	HBSS	Bio 4G Capture1-1	GGGGCGGGGTGGGGCGGGGAAATCATCTCAACCACTCACATCCACTACCAACACTCTHHCATCATCAATHHHHHGCTTTAAGG*C*C*G	3'Biotin,* Phosphorothioate	86
						118bp dsDNA	gacagatagcaccaggtcagactgggaagatagcggattacaactataagttgcccgatgattttacggggtgcgtaatcgcatggaactcaaacaacctcgactccaaagtaggtgg	5'Biotin	118
						207bp dsDNA	gtgttacggcgtttctccaacgaagctgaatgatctctgttttacgaacgtgtatgctgactctttcgttatacggggggacgaagtgagacagatagcaccaggtcagactgggaagatagcggattacaactataagttgcccgatgattttacggggtgcgtaatcgcatggaactcaaacaacctcgactccaaagtaggtgg	5'Biotin	207
						213bp dsDNA	gacagatagcaccaggtcagactgggaagatagcggattacaactataagttgcccgatgattttacggggtgcgtaatcgcatggaactcaaacaacctcgactccaaagtaggtggtaattataattacttgtatcgcctgtttcgaaagagcaatttgaagccttttgagcgggatatttcaaccgaaatttaccaagcaggcagtacgc	5'Biotin	213
						302bp dsDNA	gtgttacggcgtttctccaacgaagctgaatgatctctgttttacgaacgtgtatgctgactctttcgttatacggggggacgaagtgagacagatagcaccaggtcagactgggaagatagcggattacaactataagttgcccgatgattttacggggtgcgtaatcgcatggaactcaaacaacctcgactccaaagtaggtggtaattataattacttgtatcgcctgtttcgaaagagcaatttgaagccttttgagcgggatatttcaaccgaaatttaccaagcaggcagtacgc	5'Biotin	302
						FigS6-dsDNA PCR template	GGCTCCGGTGCCCGTCAGTGGGCAGAGCGCACATgGCCCACAGTCCCCGAGAAGTTGGGGGGAGGGGTCGGCAATTGATCCGGTGCCTAGAGAAGGTGGCGCGGGGTAAACTGGGAAAGTGATGTCGTGTACTGGCTCCGCCTTTTTCCCGAGGGTGGGGGAGAACCGTATATAAGTGCAGTAGTCGCCGTGAACGTTCTTTTTCGCAACGGGTTTGCCGCCAGAACACAGGTAAGTGCCGTGTGTGGTTCCCGCGGGCCTGGCCTCTTTACGGGTTATGGCCCTTGCGTGCCTTGAATTACTTCCACCTGGCTGCAGTACGTGATTCTTGATCCCGAGCTTCGGGTTGGAAGTGGGTGGGAGAGTTCGAGGCCTTGCGCTTAAGGAGCCCCTTCGCCT…
Fig.S8	Jurkat	37℃,10 min (incubate with mgSrtA at 37℃ for 5 min at first)	50 nM/100 nM/500 nM/1 μM	20 μM	HBSS	3G RNA Cy5	G*G*G*GUGGGGCGGGGAAACACAUCCACUACCAACACUCUGCUUUAAGG*C*C*G	3'Cy5,* Phosphorothioate	50
Fig.S9	K562	37℃,10 min (incubate with mgSrtA at 37℃ for 5 min at first)	500 nM	20 μM	HBSS	Biotin PNA	5'Biotin-OO-GGGGG-3'	5'Biotin,OO mini-PEG	5
Fig.S10A-C	K562/Jurkat/Raji/A549/293T/H1/MC38/mefs/Hela/HepG2/Hepa1-6	37℃,10 min	50 nM	20 μM	HBSS	2.0 polyA1-7 Cy5	GGGGCGGGGTGGGGCGGGGAAATCATCTCAACCACTCACATCCACTACCAACACTCTHHAACATATCTCHHHHHBAAAAAAAAAAAAAAAAAAAAAAAAA	3'Cy5	100
Fig.S10D-F	spleen/thymus/lung/ RBC/kidney/liver/ bone marrow	37℃ 10 min	50 nM	20 μM	HBSS	2.0 polyA1-7 Cy5	GGGGCGGGGTGGGGCGGGGAAATCATCTCAACCACTCACATCCACTACCAACACTCTHHAACATATCTCHHHHHBAAAAAAAAAAAAAAAAAAAAAAAAA	3'Cy5	100
Fig.S11	K562	37℃,10 min	100 nM	20 μM	PBS pH7.2;HBSS pH7.3;Tris pH7.6(50 mM Tris-HCl pH7.5, 150 mM NaCl);DMEM (Sigma D6429) pH7.6; DMEM complete mediuM pH7.8; 1640 (Sigma R8758) pH7.6; 1640 complete mediuM pH7.8	2.0 polyA1-7 FITC	GGGGCGGGGTGGGGCGGGGAAATCATCTCAACCACTCACATCCACTACCAACACTCTHHAACATATCTCHHHHHBAAAAAAAAAAAAAAAAAAAAAAAAA	3'FITC	100
Fig.S12	K562	37℃,10 min	100 nM	20 μM	PBS pH6.5/7.0/7.5/8.0; HBSS pH6.5/7.0/7.5/8.0	2.0 polyA1-7 FITC	GGGGCGGGGTGGGGCGGGGAAATCATCTCAACCACTCACATCCACTACCAACACTCTHHAACATATCTCHHHHHBAAAAAAAAAAAAAAAAAAAAAAAAA	3'FITC	100
Fig.S13	K562	4℃/RT/37℃ 5~60 min	100 nM	20 μM	HBSS	2.0 polyA1-8 TAMRA	GGGGCGGGGTGGGGCGGGGAAATCATCTCAACCACTCACATCCACTACCAACACTCTHHACTCACTTAAHHHHHBAAAAAAAAAAAAAAAAAAAAAAAAA	3'TAMRA	100
Fig.S14	K562	37℃,10 min	100 nM	20 μM Ca2+ dependent	HBSS+EDTA	2.0 polyA1-7 FITC	GGGGCGGGGTGGGGCGGGGAAATCATCTCAACCACTCACATCCACTACCAACACTCTHHAACATATCTCHHHHHBAAAAAAAAAAAAAAAAAAAAAAAAA	3'FITC	100
				20 μM Ca2+ independent
Fig.S16	in vitro	37℃,30 min	20 μM	20 μM	PBS	BF 4A	AAAA	5'Biotin,3'FITC	4
			20 μM	20 μM		BF 4T	TTTT	5'Biotin,3'FITC	4
			20 μM	20 μM		BF 4C	CCCC	5'Biotin,3'FITC	4
			20 μM	20 μM/10 μM/5 μM/1 μM		BF 4G	GGGG	5'Biotin,3'FITC	4
Fig.S17	in vitro	37℃,30 min	50 μM	10 μM	HBSS	4G	GGGG	5'Biotin	4
			50 μM			6G	GGGGGG	5'Biotin	6
			20 μM			8G	GGGGGGGG	5'Biotin	8
			1 μM			15G	GGGGCGGGGTGGGGC	5'Biotin	15
			1 μM			20G	GGGGCGGGGTGGGGCGGGGT	5'Biotin	20
Fig.S18	in vitro	37℃,30 min	20 μM	10 μM	HBSS	TB 4G	GGGG	5'TAMRA,3'Biotin	4
Fig.S19	in vitro		50 nM		20 mM HEPES, 300 mM NaCl, pH 6.8	2.0 polyA1-7 Cy5	GGGGCGGGGTGGGGCGGGGAAATCATCTCAACCACTCACATCCACTACCAACACTCTHHAACATATCTCHHHHHBAAAAAAAAAAAAAAAAAAAAAAAAA	3'Cy5	100
Fig.S20A	in vitro	37℃,30 min	20 μM	10 μM	HBSS	BF 4G	GGGG	5'Biotin,3'FITC	4
Fig.S20B	in vitro	37℃,30 min	20 μM	10 μM	HBSS	Biotin-AALPETG	AALPET*G	N-Biotin, * 2-hydroxyacetic acid
Fig.S21	K562	37℃,10 min (incubate with mgSrtA at 37℃ for 5 min at first)	20 μM	20 μM	HBSS	FITC-LPETG	FITC-Ahx-AALPET*G	N-FITC,* 2-hydroxyacetic acid
Fig.S22	K562	37℃,10 min	100 nM	20 μM	HBSS	FITC nA Hashtag	GTGACTGGAGTTCAGACGTGTGCTCTTCCGATCTNNNNNNNNNNNNBAAAAAAAAAAAAAAAAAAAAAAAAAAAAAAAA	3'FITC	79
Fig.S23	K562/Jurkat/293T	37℃,10 min (incubate with mgSrtA at 37℃ for 5 min at first)	100 nM	20 μM	HBSS	2.0 polyA1-7 Cy5	GGGGCGGGGTGGGGCGGGGAAATCATCTCAACCACTCACATCCACTACCAACACTCTHHAACATATCTCHHHHHBAAAAAAAAAAAAAAAAAAAAAAAAA	3'Cy5	100
Fig.S24	K562/Jurkat/293T	37℃,10 min (incubate with mgSrtA at 37℃ for 5 min at first)	100 nM	20 μM	HBSS	2.0 polyA1-7 Cy5	GGGGCGGGGTGGGGCGGGGAAATCATCTCAACCACTCACATCCACTACCAACACTCTHHAACATATCTCHHHHHBAAAAAAAAAAAAAAAAAAAAAAAAA	3'Cy5	100
Fig.S25	K562/Jurkat/293T	37℃,10 min (incubate with mgSrtA at 37℃ for 5 min at first)	100 nM	20 μM	HBSS	2.0 polyA1-7 Cy5	GGGGCGGGGTGGGGCGGGGAAATCATCTCAACCACTCACATCCACTACCAACACTCTHHAACATATCTCHHHHHBAAAAAAAAAAAAAAAAAAAAAAAAA	3'Cy5	100
Fig.S26	K562/Jurkat/293T	37℃,10 min (incubate with mgSrtA at 37℃ for 5 min at first)	100 nM	20 μM	HBSS	2.0 polyA1-7 Cy5	GGGGCGGGGTGGGGCGGGGAAATCATCTCAACCACTCACATCCACTACCAACACTCTHHAACATATCTCHHHHHBAAAAAAAAAAAAAAAAAAAAAAAAA	3'Cy5	100
Fig.S27	K562/Jurkat/293T	37℃,10 min (incubate with mgSrtA at 37℃ for 5 min at first)	100 nM	20 μM	HBSS	2.0 polyA1-7 Cy5	GGGGCGGGGTGGGGCGGGGAAATCATCTCAACCACTCACATCCACTACCAACACTCTHHAACATATCTCHHHHHBAAAAAAAAAAAAAAAAAAAAAAAAA	3'Cy5	100
Fig.S28A	K562	37℃,15 min		20 μM	HBSS
Fig.S28B		37℃,10 min (incubate with mgSrtA at 37℃ for 5 min at first)	100 nM	20 μM		2.0 polyA1-7 Cy5	GGGGCGGGGTGGGGCGGGGAAATCATCTCAACCACTCACATCCACTACCAACACTCTHHAACATATCTCHHHHHBAAAAAAAAAAAAAAAAAAAAAAAAA	3'Cy5	100
Fig.S28C		37℃,15 min		20 μM
Fig.S29A	in vitro	37℃,30 min with 100 μM ion	300 ng/μL	10 μM	HBSS	heparin-biotin	heparin-biotin sodium salt	Biotin
Fig.S29B	in vitro	37℃,30 min with 100 μM ion	300 ng/μL	10 μM	HBSS	heparin-biotin	heparin-biotin sodium salt	Biotin
			20 μM	10 μM	HBSS	BF 4G	GGGG	5'Biotin,3'FITC	4
Fig.S29C	in vitro	37℃,30 min	100 ng/μL	20 μM/10 μM/5 μM/1 μM	PBS	heparin-biotin	heparin-biotin sodium salt	Biotin
Fig.S30	K562	37℃,10 min (incubate with mgSrtA at 37℃ for 5 min at first)	3 ng/μL	20 μM	HBSS	heparin-biotin	heparin-biotin sodium salt	Biotin
Fig.S31	E.coli	37℃,10 min (incubate with mgSrtA at 37℃ for 5 min at first)	1 μM	20 μM	HBSS	2.0 polyA1-7 Cy5	GGGGCGGGGTGGGGCGGGGAAATCATCTCAACCACTCACATCCACTACCAACACTCTHHAACATATCTCHHHHHBAAAAAAAAAAAAAAAAAAAAAAAAA	3'Cy5	100
Fig.S32	K562	37℃,20 min	100 nM	20 μM	HBSS	4A FITC	AAAA	3'FITC	4
						4T FITC	TTTT	3'FITC	4
						4C FITC	CCCC	3'FITC	4
						4G FITC	GGGG	3'FITC	4
Fig.S33	K562	37℃,30 min (incubate with mgSrtA at 37℃ for 10 min at first)	3 μg	25 μM	HBSS	FigS29-SCP1-CopGFP	caactttgtatagaaaagttgctgtgccttctagttgccagccatctgttgtttgcccctcccccgtgccttccttgaccctggaaggtgccactcccactgtcctttcctaataaaatgaggaaattgcatcgcattgtctgagtaggtgtcattctattctggggggtggggtggggcaggacagcaagggggaggattgggaagacaatagcaggcatgctggggatgcggtgggctctatgggcgttacataacttacggtaaatggcccgcctggctgaccgcccaacgacccccgcccattgacgtcaataatgacgtatgttcccatagtaacgccaatagggactttccattgacgtcaatgggtggagtatttacggtaaactgcccact…		3713
Fig.S35	K562	37℃,10 min (incubate with mgSrtA at 37℃ for 5 min at first)	20 μM	20 μM	HBSS	FITC-LPETG	FITC-Ahx-AALPET*G	N-FITC,* 2-hydroxyacetic acid
Fig.S36	K562	37℃,10 min	20 μM	20 μM	HBSS	FITC-LPETG	FITC-Ahx-AALPET*G	N-FITC,* 2-hydroxyacetic acid
Fig.S37	K562	37℃,10 min (incubate with mgSrtA at 37℃ for 5 min at first)	20 μM	20 μM	HBSS	FITC-LPETG	FITC-Ahx-AALPET*G	N-FITC,* 2-hydroxyacetic acid
